# Supplementary material for: Single-nucleus RNA-seq reveals no increase in T cells in Alzheimer’s disease prefrontal cortex or hippocampus
Source: Front Cell Neurosci. 2025 Dec 15;19:1681881. doi: 10.3389/fncel.2025.1681881 (PMC12745470; doi:10.3389/fncel.2025.1681881)
Supplement: Supplementary file 1 [file Table_1.xlsx]

## Sheet: Cohort Demographics
LPM PFC					PFC CD8					Hippocampus CD8					SEAAD MTG					SEAAD DLPFC
	Control	AD	p			Control	AD	p			Control	AD	p			No dementia	Dementia	p			No dementia	Dementia	p
n	147	192			n	135	165			n	19	25			n	37	35			n	39	38
Sex = Male (%)	76 (51.7)	90 (46.9)	0.441		Sex = Male (%)	69 (51.1)	75 (45.5)	0.39		Sex = Male (%)	8 (42.1)	13 (52.0)	0.729		sex = Male (%)	16 (43.2)	13 (37.1)	0.774		sex = Male (%)	16 (41.0)	15 (39.5)	1
PMI (mean (SD))	6.98 (3.41)	7.40 (4.91)	0.372		PMI (mean (SD))	7.56 (7.76)	8.08 (5.73)	0.509		PMI (mean (SD))	6.68 (1.95)	5.92 (1.78)	0.182		PMI (%)			0.548		PMI (%)			0.802
Age at Death (years) (%)			<0.001		Age at Death (years) (%)			0.001		Age at Death (years) (%)			0.104		3.2 to 5.9 hours	16 (43.2)	11 (31.4)			3.2 to 5.9 hours	16 (41.0)	13 (34.2)
(70,75]	7 (4.8)	3 (1.6)			(70,75]	7 (5.2)	2 (1.2)			(75,80]	6 (31.6)	3 (12.0)			5.9 to 8.7 hours	12 (32.4)	15 (42.9)			5.9 to 8.7 hours	13 (33.3)	15 (39.5)
(75,80]	21 (14.3)	8 (4.2)			(75,80]	19 (14.1)	6 (3.6)			(80,85]	2 (10.5)	8 (32.0)			8.7 to 11.4 hours	9 (24.3)	9 (25.7)			8.7 to 11.4 hours	10 (25.6)	10 (26.3)
(80,85]	34 (23.1)	31 (16.1)			(80,85]	30 (22.2)	30 (18.2)			(85,90]	4 (21.1)	9 (36.0)			Age.at.death (%)			0.189		Age.at.death (%)			0.443
(85,90]	38 (25.9)	63 (32.8)			(85,90]	41 (30.4)	60 (36.4)			90+	7 (36.8)	5 (20.0)			65 to 77 years old	2 (5.4)	6 (17.1)			65 to 77 years old	2 (5.1)	5 (13.2)
90+	47 (32.0)	87 (45.3)			90+	38 (28.1)	67 (40.6)			apoe_genotype (%)			0.823		78 to 89 years old	16 (43.2)	10 (28.6)			78 to 89 years old	15 (38.5)	12 (31.6)
apoe_genotype (%)			<0.001		apoe_genotype (%)			<0.001		23	2 (10.5)	2 (8.0)			90+ years old	19 (51.4)	19 (54.3)			90+ years old	22 (56.4)	21 (55.3)
22	3 (2.0)	0 (0.0)			22	1 (0.7)	0 (0.0)			33	13 (68.4)	16 (64.0)			APOE4.status = Y (%)	9 (24.3)	14 (40.0)	0.241
23	17 (11.6)	17 (8.9)			23	19 (14.1)	14 (8.5)			34	4 (21.1)	6 (24.0)
24	2 (1.4)	5 (2.6)			24	3 (2.2)	6 (3.6)			44	0 (0.0)	1 (4.0)
33	105 (71.4)	103 (53.6)			33	96 (71.1)	88 (53.3)
34	20 (13.6)	61 (31.8)			34	16 (11.9)	51 (30.9)
44	0 (0.0)	6 (3.1)			44	0 (0.0)	6 (3.6)
Supplementary Table-Cohort Demographics: These tables were generated using the tableone r package. They include only donors who had the cell type used for analysis. The default testing values were used to determine significance. chisq.test() for categorical values and oneway.test() for the continuous values

## Sheet: ROSMAP APOE Models
PFC LPM				PFC CD8 T cells				Hippocampus CD8 T cells
Variable	Estimate	p		Variable	Estimate	p		Variable	Estimate	p
Intercept	0.06	0.31		Intercept	0.007	0.92		Intercept	0.005	0.51
PMI	0.001	0.32		PMI	0.001	0.07		PMI	0.001	0.15
Sex (Male)	0.0002	0.99		Sex (Male)	0.008	0.32		Sex (Male)	0.002	0.52
AD (PathDx)	0.028	0.004**		AD (PathDx)	0.002	0.77		AD (PathDx)	-0.001	0.66
Age (75-80]	0.044	0.15		Age (75-80]	-0.005	0.86		Age (80-85]	0.0005	0.92
Age (80-85]	0.03	0.57		Age (80-85]	-0.001	0.95		Age (85-90]	0.006	0.18
Age (85-90]	0.03	0.35		Age (85-90]	0.01	0.68		Age (90+)	0.008	0.12
Age (90+)	0.04	0.25		Age (90+)	-0.337	0.88		APOE 33	-0.002	0.68
APOE 23	-0.035	0.48		APOE 23	0.008	0.9		APOE 34	-0.003	0.55
APOE 24	0.007	0.9		APOE 24	-0.004	0.95		APOE 44	0.01	0.4
APOE 33	-0.3	0.57		APOE 33	0.008	0.9
APOE 34	-0.3	0.48		APOE 34	0.007	0.92
APOE 44	0.0009	0.98		APOE 44	0.005	0.95

## Sheet: SEAAD APOE Models
MTG				PFC (Status not Present)
Variable	Estimate	p
Intercept	0.021	0.006
PMI (5.9- 8.7]	0.001	0.87
PMI (8.7+)	0.005	0.4
Sex (Male)	-0.003	0.52
AD (Clinical Dx)	0.01	0.03*
Age (78-89]	-0.012	0.11
Age (90+)	-0.014	0.0579
APOE4 Yes	0.002	0.73

## Sheet: Donors per cluster SEAAD
seurat_clusters	n	unique_donors
0	207	56		Eliminated due to low donor
1	143	6
2	113	47
3	92	35
4	69	29
5	44	27
6	43	1
7	38	21
8	28	18
9	28	1
